# Supplementary material for: Long Noncoding RNA LINC02470 Sponges MicroRNA-143-3p and Enhances SMAD3-Mediated Epithelial-to-Mesenchymal Transition to Promote the Aggressive Properties of Bladder Cancer
Source: Cancers (Basel). 2022 Feb 15;14(4):968. doi: 10.3390/cancers14040968 (PMC8870681; doi:10.3390/cancers14040968)
Supplement: Supplementary file 1 [file cancers-14-00968-s001.zip]

Archive with 1 entries (1 files):
- cancers-1584275-supplementary.pdf
